# Supplementary material for: Nimbolide Inhibits SOD2 to Control Pancreatic Ductal Adenocarcinoma Growth and Metastasis
Source: Antioxidants (Basel). 2023 Sep 22;12(10):1791. doi: 10.3390/antiox12101791 (PMC10604165; doi:10.3390/antiox12101791)
Supplement: Supplementary file 1 [file antioxidants-12-01791-s001.zip]

Archive with 1 entries (1 files):
- antioxidants-2603827-supplementary.pdf
